# Supplementary material for: Cyclin-Dependent Kinase Inhibitors in Hematological Malignancies—Current Understanding, (Pre-)Clinical Application and Promising Approaches
Source: Cancers (Basel). 2021 May 20;13(10):2497. doi: 10.3390/cancers13102497 (PMC8161389; doi:10.3390/cancers13102497)
Supplement: Supplementary file 1 [file cancers-13-02497-s001.zip]

Archive with 1 entries (1 files):
- cancers-1181671-supplementary.pdf
